# Supplementary material for: ﻿Redescription of two species of Microcyclops (Copepoda, Cyclopoida) and use of ordination models to classify American species
Source: Zookeys. 2023 Aug 3;1173:111–30. doi: 10.3897/zookeys.1173.97827 (PMC10416091; doi:10.3897/zookeys.1173.97827)
Supplement: XML Treatment for Microcyclops finitimus [file zookeys.1173.97827-treatment1.xml]

<!DOCTYPE tp:taxon-treatment
  PUBLIC "-//TaxonX//DTD Taxonomic Treatment Publishing DTD v0 20100105//EN" "tax-treatment-NSO.dtd">
<tp:taxon-treatment xmlns:tp="http://www.plazi.org/taxpub"><tp:treatment-meta><kwd-group><label>Taxon classification</label><kwd>
                  <named-content content-type="kingdom">Animalia</named-content>
                </kwd><kwd>
                  <named-content content-type="order">Cyclopoida</named-content>
                </kwd><kwd>
                  <named-content content-type="family">Cyclopidae</named-content>
                </kwd></kwd-group><mixed-citation publication-type="journal"><person-group><name><surname>Gutiérrez-Aguirre</surname><given-names>Martha Angélica</given-names></name><name><surname>Cervantes-Martínez</surname><given-names>Adrián</given-names></name></person-group><article-title>﻿Redescription of two species of <italic><tp:taxon-name><tp:taxon-name-part taxon-name-part-type="genus" reg="Microcyclops">Microcyclops</tp:taxon-name-part></tp:taxon-name></italic> (<tp:taxon-name><tp:taxon-name-part taxon-name-part-type="subclass">Copepoda</tp:taxon-name-part></tp:taxon-name>, <tp:taxon-name><tp:taxon-name-part taxon-name-part-type="order">Cyclopoida</tp:taxon-name-part></tp:taxon-name>) and use of ordination models to classify American species</article-title><source>Zookeys</source><day>03</day><month>08</month><year>2023</year><volume>1173</volume><fpage>111</fpage><lpage>130</lpage><pub-id pub-id-type="doi">10.3897/zookeys.1173.97827</pub-id></mixed-citation></tp:treatment-meta><tp:nomenclature><label>﻿</label><tp:taxon-name>
                <object-id xmlns:xlink="http://www.w3.org/1999/xlink" content-type="arpha" xlink:type="simple">37D3B9F4-F3E4-5829-9823-B8E3173F0912</object-id>
                <tp:taxon-name-part taxon-name-part-type="genus" reg="Microcyclops">Microcyclops</tp:taxon-name-part>
                <tp:taxon-name-part taxon-name-part-type="species" reg="finitimus">finitimus</tp:taxon-name-part>
              </tp:taxon-name><tp:taxon-authority>Dussart, 1984</tp:taxon-authority><xref ref-type="fig" rid="F1">Figs 1</xref><xref ref-type="fig" rid="F2">, 2</xref><tp:nomenclature-citation-list><tp:nomenclature-citation><tp:taxon-name>
                    <tp:taxon-name-part taxon-name-part-type="genus" reg="Microcyclops">Microcyclops</tp:taxon-name-part>
                    <tp:taxon-name-part taxon-name-part-type="species" reg="finitimus">finitimus</tp:taxon-name-part>
                  </tp:taxon-name><comment>Dussart, 1984: 57, 58, fig. 19A; <xref ref-type="bibr" rid="B5">Dussart 1983</xref>: 325, fig. 2B; <xref ref-type="bibr" rid="B4">da Rocha and Por 1998</xref>: 2138; <xref ref-type="bibr" rid="B3">da Rocha 1998</xref>: 426–431, figs 6, 7, 12, 18; <xref ref-type="bibr" rid="B12">Gutiérrez-Aguirre and Cervantes-Martínez 2016</xref>: 54, fig. 14A–E.</comment></tp:nomenclature-citation></tp:nomenclature-citation-list></tp:nomenclature><tp:treatment-sec sec-type="material" id="SECID0EIADI"><title>Material examined.</title><p><bold><italic>Holotype</italic>.</bold> One dissected adult female on a slide labelled as <italic><tp:taxon-name><tp:taxon-name-part taxon-name-part-type="genus" reg="Microcyclops">Microcyclops</tp:taxon-name-part><tp:taxon-name-part taxon-name-part-type="species" reg="finitimus">finitimus</tp:taxon-name-part></tp:taxon-name></italic> female nov. sp. ‘Lagoon’ with <italic><tp:taxon-name><tp:taxon-name-part taxon-name-part-type="genus" reg="Trapa">Trapa</tp:taxon-name-part></tp:taxon-name></italic> between Coporito and Barrancas, Venezuela 24.X.1981, 8h40. Collector Bernard Dussart, and det. B. Dussart (<named-content xmlns:xlink="http://www.w3.org/1999/xlink" content-type="dwc:institutional_code" xlink:title="Muséum national d`Histoire naturelle, Paris" xlink:href="http://grbio.org/institution/museum-national-dhistoire-naturelle-2" xlink:type="simple">MNHN</named-content> Cp-678).</p></tp:treatment-sec><tp:treatment-sec sec-type="material" id="SECID0EKBDI"><title>Other material.</title><p>One dissected, adult female on a slide labelled as <italic><tp:taxon-name><tp:taxon-name-part taxon-name-part-type="genus" reg="Microcyclops">Microcyclops</tp:taxon-name-part><tp:taxon-name-part taxon-name-part-type="species" reg="finitimus">finitimus</tp:taxon-name-part></tp:taxon-name></italic> female. Rorota, prés Guyane 21.X.1985. GUYANE. Collector Bernard Dussart, and det. B. Dussart (<named-content xmlns:xlink="http://www.w3.org/1999/xlink" content-type="dwc:institutional_code" xlink:title="Muséum national d`Histoire naturelle, Paris" xlink:href="http://grbio.org/institution/museum-national-dhistoire-naturelle-2" xlink:type="simple">MNHN</named-content> Cp-7294).</p></tp:treatment-sec><tp:treatment-sec sec-type="redescription" id="SECID0EACDI"><title>Redescription based on the holotype.</title><p><bold>Female</bold>: body length excluding furcal setae = 0.89 mm (as described by <xref ref-type="bibr" rid="B6">Dussart 1984</xref>). Labral plate distally toothed: eight central teeth are flanked by lateral, basally widened teeth, which are followed by two low teeth on each side; medial labral plate with two groups of long, wide setulae; lateral lobes rounded (Fig. <xref ref-type="fig" rid="F1">1A</xref>).</p><fig id="F1" position="float" orientation="portrait"><object-id xmlns:xlink="http://www.w3.org/1999/xlink" content-type="doi" xlink:type="simple">10.3897/zookeys.1173.97827.figure1</object-id><object-id xmlns:xlink="http://www.w3.org/1999/xlink" content-type="arpha" xlink:type="simple">C13040ED-4167-5E8C-849E-0302F2EC7D71</object-id><label>Figure 1.</label><caption><p><italic><tp:taxon-name><tp:taxon-name-part taxon-name-part-type="genus" reg="Microcyclops">Microcyclops</tp:taxon-name-part><tp:taxon-name-part taxon-name-part-type="species" reg="finitimus">finitimus</tp:taxon-name-part></tp:taxon-name></italic>. Adult female (<named-content xmlns:xlink="http://www.w3.org/1999/xlink" content-type="dwc:institutional_code" xlink:title="Muséum national d`Histoire naturelle, Paris" xlink:href="http://grbio.org/institution/museum-national-dhistoire-naturelle-2" xlink:type="simple">MNHN</named-content>-Cp678) <bold>A</bold> labrum <bold>B</bold> antenna, note that the distal group of spines is arrowed in this caudal-frontal view <bold>C</bold> maxillule, note that the lateral lobe of maxillular palp is missing (area arrowed) <bold>D</bold> maxilla <bold>E</bold> maxilliped, note that the insertion of broken off seta is suggested (indicated by ?) <bold>F</bold> first leg, medial area: intercoxal sclerite, <abbrev xmlns:xlink="http://www.w3.org/1999/xlink" xlink:title="basipodite of swimming legs" id="ABBRID0EUDDI" xlink:type="simple">Bsp</abbrev>, and Enp1. Scale bars: 50 µm.</p></caption><graphic xmlns:xlink="http://www.w3.org/1999/xlink" xlink:href="zookeys-1173-111_article-97827__-g001.jpg" position="float" orientation="portrait" xlink:type="simple" id="oo_887611.jpg"><uri content-type="original_file" xlink:type="simple">https://binary.pensoft.net/fig/887611</uri></graphic></fig><p>Antennule 12-segmented: each segment was armed with setae (s), spines (sp) or aesthetascs (ae) in the following order: (1) 8 s; (2) 4 s; (3) 2 s; (4) 6 s; (5) 3 s; (6) 1 s + 1 sp; (7) 2 s; (8) 3 s; (9) 2 s + 1ae; (10) 2 s; (11) 2 s + 1 ae; (12) 7 s + 1 ae.</p><p>Antenna with two groups of spinules on the basal margin of the basis in caudal view. In the frontal view antennal basis with two groups of spinules: one next to the exopodal seta, on the distal region (arrowed in Fig. <xref ref-type="fig" rid="F1">1B</xref>) and one is along the lateral margin.</p><p>Maxillule (Fig. <xref ref-type="fig" rid="F1">1C</xref>): praecoxal arthrite with seven setae. Apical region of maxillary palp with two setae armed with tiny spinules, plus a third seta with long setules. Lateral lobe lost (area arrowed in Fig. <xref ref-type="fig" rid="F1">1C</xref>). One smooth proximal seta.</p><p>Maxillary syncoxal surface smooth (Fig. <xref ref-type="fig" rid="F1">1D</xref>). Distal coxal endite with two setae: proximal seta distally bifurcated, with long spinules; distal seta with an elongated row of spine-like setules. Basipodite with a bump bearing robust, engrossed spines on the concave margin and one long, bare seta on its base. Enp1 and Enp2 bearing two and three naked and long setae, respectively.</p><p>Maxilliped with syncoxa (3 setae, one broken off), basis (2 setae), and two-segmented <abbrev xmlns:xlink="http://www.w3.org/1999/xlink" xlink:title="endopodal segment" id="ABBRID0EWEDI" xlink:type="simple">Enp</abbrev> bearing one and three setae, respectively. Syncoxa, basis, and Enp1 with rows of spinae: basis on frontal and caudal surfaces; syncoxa and Enp1 only on the frontal surface (Fig. <xref ref-type="fig" rid="F1">1E</xref>).</p><p>Medial margin of basipodites of <abbrev xmlns:xlink="http://www.w3.org/1999/xlink" xlink:title="first swimming legs" id="ABBRID0EAFDI" xlink:type="simple">P1</abbrev>–<abbrev xmlns:xlink="http://www.w3.org/1999/xlink" xlink:title="fourth swimming legs" id="ABBRID0EEFDI" xlink:type="simple">P4</abbrev> with long hair-like setae. There is no medial spine on the margin of BspP1 (Fig. <xref ref-type="fig" rid="F1">1F</xref>). Intercoxal sclerite of <abbrev xmlns:xlink="http://www.w3.org/1999/xlink" xlink:title="first swimming legs" id="ABBRID0EMFDI" xlink:type="simple">P1</abbrev>, and <abbrev xmlns:xlink="http://www.w3.org/1999/xlink" xlink:title="second swimming legs" id="ABBRID0EQFDI" xlink:type="simple">P2</abbrev> quadrangular, naked (Figs <xref ref-type="fig" rid="F1">1F</xref>, <xref ref-type="fig" rid="F2">2A</xref>). Intercoxal sclerite of <abbrev xmlns:xlink="http://www.w3.org/1999/xlink" xlink:title="third swimming legs" id="ABBRID0E3FDI" xlink:type="simple">P3</abbrev> rectangular with long and robust spinules arranged laterally along the distal margin of the plate (Fig. <xref ref-type="fig" rid="F2">2B</xref>). Proximal region of the intercoxal sclerite of <abbrev xmlns:xlink="http://www.w3.org/1999/xlink" xlink:title="third swimming legs" id="ABBRID0EEGDI" xlink:type="simple">P3</abbrev> not observable (indicated by ? in Fig. <xref ref-type="fig" rid="F2">2B</xref>).</p><fig id="F2" position="float" orientation="portrait"><object-id xmlns:xlink="http://www.w3.org/1999/xlink" content-type="doi" xlink:type="simple">10.3897/zookeys.1173.97827.figure2</object-id><object-id xmlns:xlink="http://www.w3.org/1999/xlink" content-type="arpha" xlink:type="simple">A46BD349-F066-5496-914C-05C1550412D0</object-id><label>Figure 2.</label><caption><p><italic><tp:taxon-name><tp:taxon-name-part taxon-name-part-type="genus" reg="Microcyclops">Microcyclops</tp:taxon-name-part><tp:taxon-name-part taxon-name-part-type="species" reg="finitimus">finitimus</tp:taxon-name-part></tp:taxon-name></italic>. Adult female (<named-content xmlns:xlink="http://www.w3.org/1999/xlink" content-type="dwc:institutional_code" xlink:title="Muséum national d`Histoire naturelle, Paris" xlink:href="http://grbio.org/institution/museum-national-dhistoire-naturelle-2" xlink:type="simple">MNHN</named-content>-Cp678) <bold>A</bold> second leg, medial area: intercoxal sclerite, <abbrev xmlns:xlink="http://www.w3.org/1999/xlink" xlink:title="basipodite of swimming legs" id="ABBRID0EGHDI" xlink:type="simple">Bsp</abbrev>, and Enp1 <bold>B</bold> third leg, medial area: intercoxal sclerite, and <abbrev xmlns:xlink="http://www.w3.org/1999/xlink" xlink:title="basipodite of swimming legs" id="ABBRID0EMHDI" xlink:type="simple">Bsp</abbrev>: the basal area of intercoxal sclerite was not verified (indicated by ?) <bold>C</bold> fourth leg, medial area: intercoxal sclerite, and <abbrev xmlns:xlink="http://www.w3.org/1999/xlink" xlink:title="basipodite of swimming legs" id="ABBRID0ESHDI" xlink:type="simple">Bsp</abbrev><bold>D</bold> urosome, note the separate terminal caudal seta. Scale bars: 50 µm.</p></caption><graphic xmlns:xlink="http://www.w3.org/1999/xlink" xlink:href="zookeys-1173-111_article-97827__-g002.jpg" position="float" orientation="portrait" xlink:type="simple" id="oo_887612.jpg"><uri content-type="original_file" xlink:type="simple">https://binary.pensoft.net/fig/887612</uri></graphic></fig><p><abbrev xmlns:xlink="http://www.w3.org/1999/xlink" xlink:title="fourth swimming legs" id="ABBRID0E6HDI" xlink:type="simple">P4</abbrev> as illustrated and described by <xref ref-type="bibr" rid="B6">Dussart (1984</xref>: 57, 58, fig. 19A): intercoxal sclerite rectangular, with two rows of spinules; distal row with elongated spinules, proximal row with short spinules (Fig. <xref ref-type="fig" rid="F2">2C</xref>). Ratio between the lengths to width of Enp2P4 is 2.2–2.5; the medial spine of Enp2P4 is 1.3× as long as lateral spine and 0.7× as long as the segment.</p><p>Fifth pediger bare, with dorsal hyaline membrane serrated posteriorly (Fig. <xref ref-type="fig" rid="F2">2D</xref>); length to width ratio of genital double somite 0.78. Free segment of <abbrev xmlns:xlink="http://www.w3.org/1999/xlink" xlink:title="fifth swimming legs" id="ABBRID0ERIDI" xlink:type="simple">P5</abbrev> 3.0× as long as wide, bearing one tiny medial spinule, and 0.4× as long as distal seta. Hyaline fringes of prosomal somites smooth, except the fourth which is serrated; urosomal somites with hyaline fringes slightly serrated. As described by <xref ref-type="bibr" rid="B6">Dussart (1984)</xref>, length to width ratio of the caudal ramus is 4.1, the inner margin naked; no spinules at the base of the lateral caudal (II) but spines at the base of the outermost terminal (III) caudal setae (spines verified in MHN-Cp7294). Spinae along dorsal and ventral margins of anal somite. Lateral caudal seta (II) inserted 73.0–75.5% of the caudal ramus.</p><p>Dorsal caudal seta (VII) 0.5–0.7× as long as caudal ramus, innermost terminal caudal seta (VI) 1.05× as long as caudal ramus. Length ratio between outer median (IV) and outermost terminal seta (III) is 6.0; and between medial median (V) and outermost terminal seta (III) is 8.9 (Fig. <xref ref-type="fig" rid="F2">2D</xref>).</p></tp:treatment-sec><ref-list><ref id="B5"><mixed-citation xmlns:xlink="http://www.w3.org/1999/xlink" xlink:type="simple"><person-group><name name-style="western"><surname>Dussart</surname><given-names>BH</given-names></name></person-group> (<year>1983</year>) <article-title>Copépodes d`eau douce de Guyane française.</article-title><source>Revue d’hydrobiologie Tropicale</source><volume>16</volume>(<issue>4</issue>): <fpage>321</fpage>–<lpage>325</lpage>.</mixed-citation></ref><ref id="B4"><mixed-citation xmlns:xlink="http://www.w3.org/1999/xlink" xlink:type="simple"><person-group><name name-style="western"><surname>da Rocha</surname><given-names>CEF</given-names></name><name name-style="western"><surname>Por</surname><given-names>FD</given-names></name></person-group> (<year>1998</year>) <article-title>Preliminary comparative data on the fauna of the pleuston in the southern Pantanal, Brazil, with emphasis on the microcrustaceans. Internationale Vereinigung für theoretische und angewandte Limnologie.</article-title><source>Verhandlungen</source><volume>26</volume>(<issue>4</issue>): <fpage>2137</fpage>–<lpage>2140</lpage>. <ext-link xlink:href="10.1080/03680770.1995.11901121" ext-link-type="doi" xlink:type="simple">https://doi.org/10.1080/03680770.1995.11901121</ext-link></mixed-citation></ref><ref id="B3"><mixed-citation xmlns:xlink="http://www.w3.org/1999/xlink" xlink:type="simple"><person-group><name name-style="western"><surname>da Rocha</surname><given-names>CEF</given-names></name></person-group> (<year>1998</year>) <article-title>New morphological characters useful for the taxonomy of the genus <italic><tp:taxon-name><tp:taxon-name-part taxon-name-part-type="genus">Microcyclops</tp:taxon-name-part></tp:taxon-name></italic> (<tp:taxon-name><tp:taxon-name-part taxon-name-part-type="subclass">Copepoda</tp:taxon-name-part></tp:taxon-name>, <tp:taxon-name><tp:taxon-name-part taxon-name-part-type="order">Cyclopoida</tp:taxon-name-part></tp:taxon-name>).</article-title><source>Journal of Marine Systems</source><volume>15</volume>(<issue>1–4</issue>): <fpage>425</fpage>–<lpage>431</lpage>. <ext-link xlink:href="10.1016/S0924-7963(97)00091-2" ext-link-type="doi" xlink:type="simple">https://doi.org/10.1016/S0924-7963(97)00091-2</ext-link></mixed-citation></ref><ref id="B12"><mixed-citation xmlns:xlink="http://www.w3.org/1999/xlink" xlink:type="simple"><person-group><name name-style="western"><surname>Gutiérrez-Aguirre</surname><given-names>MA</given-names></name><name name-style="western"><surname>Cervantes-Martínez</surname><given-names>A</given-names></name></person-group> (<year>2016</year>) <article-title>Taxonomic evaluation of eleven species of <italic><tp:taxon-name><tp:taxon-name-part taxon-name-part-type="genus">Microcyclops</tp:taxon-name-part></tp:taxon-name></italic> Claus, 1893 (<tp:taxon-name><tp:taxon-name-part taxon-name-part-type="subclass">Copepoda</tp:taxon-name-part></tp:taxon-name>, <tp:taxon-name><tp:taxon-name-part taxon-name-part-type="order">Cyclopoida</tp:taxon-name-part></tp:taxon-name>) and description of <italic><tp:taxon-name><tp:taxon-name-part taxon-name-part-type="genus">Microcyclops</tp:taxon-name-part><tp:taxon-name-part taxon-name-part-type="species">inarmatus</tp:taxon-name-part></tp:taxon-name></italic> sp. n. from America.</article-title><source>ZooKeys</source><volume>603</volume>: <fpage>33</fpage>–<lpage>69</lpage>. <ext-link xlink:href="10.3897/zookeys.603.7480" ext-link-type="doi" xlink:type="simple">https://doi.org/10.3897/zookeys.603.7480</ext-link></mixed-citation></ref><ref id="B6"><mixed-citation xmlns:xlink="http://www.w3.org/1999/xlink" xlink:type="simple"><person-group><name name-style="western"><surname>Dussart</surname><given-names>BH</given-names></name></person-group> (<year>1984</year>) <article-title>Some <tp:taxon-name><tp:taxon-name-part taxon-name-part-type="subphylum">Crustacea</tp:taxon-name-part></tp:taxon-name><tp:taxon-name><tp:taxon-name-part taxon-name-part-type="subclass">Copepoda</tp:taxon-name-part></tp:taxon-name> from Venezuela.</article-title><source>Hydrobiologia</source><volume>113</volume>(<issue>1</issue>): <fpage>25</fpage>–<lpage>67</lpage>. <ext-link xlink:href="10.1007/BF00026592" ext-link-type="doi" xlink:type="simple">https://doi.org/10.1007/BF00026592</ext-link></mixed-citation></ref></ref-list></tp:taxon-treatment>
