# Supplementary material for: ﻿Redescription of two species of Microcyclops (Copepoda, Cyclopoida) and use of ordination models to classify American species
Source: Zookeys. 2023 Aug 3;1173:111–30. doi: 10.3897/zookeys.1173.97827 (PMC10416091; doi:10.3897/zookeys.1173.97827)
Supplement: XML Treatment for Microcyclops minor [file zookeys.1173.97827-treatment2.xml]

<!DOCTYPE tp:taxon-treatment
  PUBLIC "-//TaxonX//DTD Taxonomic Treatment Publishing DTD v0 20100105//EN" "tax-treatment-NSO.dtd">
<tp:taxon-treatment xmlns:tp="http://www.plazi.org/taxpub"><tp:treatment-meta><kwd-group><label>Taxon classification</label><kwd>
                  <named-content content-type="kingdom">Animalia</named-content>
                </kwd><kwd>
                  <named-content content-type="order">Cyclopoida</named-content>
                </kwd><kwd>
                  <named-content content-type="family">Cyclopidae</named-content>
                </kwd></kwd-group><mixed-citation publication-type="journal"><person-group><name><surname>Gutiérrez-Aguirre</surname><given-names>Martha Angélica</given-names></name><name><surname>Cervantes-Martínez</surname><given-names>Adrián</given-names></name></person-group><article-title>﻿Redescription of two species of <italic><tp:taxon-name><tp:taxon-name-part taxon-name-part-type="genus" reg="Microcyclops">Microcyclops</tp:taxon-name-part></tp:taxon-name></italic> (<tp:taxon-name><tp:taxon-name-part taxon-name-part-type="subclass">Copepoda</tp:taxon-name-part></tp:taxon-name>, <tp:taxon-name><tp:taxon-name-part taxon-name-part-type="order">Cyclopoida</tp:taxon-name-part></tp:taxon-name>) and use of ordination models to classify American species</article-title><source>Zookeys</source><day>03</day><month>08</month><year>2023</year><volume>1173</volume><fpage>111</fpage><lpage>130</lpage><pub-id pub-id-type="doi">10.3897/zookeys.1173.97827</pub-id></mixed-citation></tp:treatment-meta><tp:nomenclature><label>﻿</label><tp:taxon-name>
                <object-id xmlns:xlink="http://www.w3.org/1999/xlink" content-type="arpha" xlink:type="simple">023E8E67-ED6A-5DE9-89A2-A262C10968FA</object-id>
                <tp:taxon-name-part taxon-name-part-type="genus" reg="Microcyclops">Microcyclops</tp:taxon-name-part>
                <tp:taxon-name-part taxon-name-part-type="species" reg="minor">minor</tp:taxon-name-part>
              </tp:taxon-name><tp:taxon-authority>Dussart, 1984</tp:taxon-authority><xref ref-type="fig" rid="F3">Fig. 3</xref><tp:nomenclature-citation-list><tp:nomenclature-citation><tp:taxon-name>
                    <tp:taxon-name-part taxon-name-part-type="genus" reg="Microcyclops">Microcyclops</tp:taxon-name-part>
                    <tp:taxon-name-part taxon-name-part-type="species" reg="anceps">anceps</tp:taxon-name-part>
                    <tp:taxon-name-part taxon-name-part-type="infraspecific-rank">var.</tp:taxon-name-part>
                    <tp:taxon-name-part taxon-name-part-type="variety" reg="minor">minor</tp:taxon-name-part>
                  </tp:taxon-name><comment>Dussart, 1984: 57, fig. 17.</comment></tp:nomenclature-citation></tp:nomenclature-citation-list></tp:nomenclature><tp:treatment-sec sec-type="material" id="SECID0E3KDI"><title>Material examined.</title><p><bold><italic>Holotype</italic>.</bold> Dissected, adult female on slide labelled as: <tp:taxon-name><tp:taxon-name-part taxon-name-part-type="genus" reg="Microcyclops">Microcyclops</tp:taxon-name-part><tp:taxon-name-part taxon-name-part-type="species" reg="anceps">anceps</tp:taxon-name-part><tp:taxon-name-part taxon-name-part-type="infraspecific-rank">var.</tp:taxon-name-part><tp:taxon-name-part taxon-name-part-type="variety" reg="minor">minor</tp:taxon-name-part></tp:taxon-name> [nov. var.]. Charca I, near Unaré river at Clarines (Venezuela), 13.4.1981, Collector Bernard Dussart, and det. B. Dussart (<named-content xmlns:xlink="http://www.w3.org/1999/xlink" content-type="dwc:institutional_code" xlink:title="Muséum national d`Histoire naturelle, Paris" xlink:href="http://grbio.org/institution/museum-national-dhistoire-naturelle-2" xlink:type="simple">MNHN</named-content> Cp-673).</p></tp:treatment-sec><tp:treatment-sec sec-type="redescription" id="SECID0E4LDI"><title>Redescription based on the holotype.</title><p>Dorsal margin of prosomal somites smooth (unfigured). Because of the position of the specimen, it was not possible to observe the buccal appendages.</p><p>As per the illustration by <xref ref-type="bibr" rid="B6">Dussart (1984)</xref>, basipodites of <abbrev xmlns:xlink="http://www.w3.org/1999/xlink" xlink:title="first swimming legs" id="ABBRID0EIMDI" xlink:type="simple">P1</abbrev> with short hair-like setules but without spine on medial margins; coxa with one row of short setules along lateral margins. Basipodite of <abbrev xmlns:xlink="http://www.w3.org/1999/xlink" xlink:title="fourth swimming legs" id="ABBRID0EMMDI" xlink:type="simple">P4</abbrev> with short hair-like setules on medial margin (Fig. <xref ref-type="fig" rid="F3">3A</xref>); <abbrev xmlns:xlink="http://www.w3.org/1999/xlink" xlink:title="fourth swimming legs" id="ABBRID0EUMDI" xlink:type="simple">P4</abbrev> intercoxal sclerite rectangular with long setules along distal margin. As illustrated by <xref ref-type="bibr" rid="B6">Dussart (1984)</xref> Enp2P4 is 2.46× as long as wide; medial spine 1.95× as long as lateral spine and 0.73× as long as the segment.</p><fig id="F3" position="float" orientation="portrait"><object-id xmlns:xlink="http://www.w3.org/1999/xlink" content-type="doi" xlink:type="simple">10.3897/zookeys.1173.97827.figure3</object-id><object-id xmlns:xlink="http://www.w3.org/1999/xlink" content-type="arpha" xlink:type="simple">5CE0AACB-C45D-5EAA-998C-C8ADC6A98571</object-id><label>Figure 3.</label><caption><p><italic><tp:taxon-name><tp:taxon-name-part taxon-name-part-type="genus" reg="Microcyclops">Microcyclops</tp:taxon-name-part><tp:taxon-name-part taxon-name-part-type="species" reg="minor">minor</tp:taxon-name-part></tp:taxon-name></italic>. Adult female (<named-content xmlns:xlink="http://www.w3.org/1999/xlink" content-type="dwc:institutional_code" xlink:title="Muséum national d`Histoire naturelle, Paris" xlink:href="http://grbio.org/institution/museum-national-dhistoire-naturelle-2" xlink:type="simple">MNHN</named-content>-Cp673) <bold>A</bold> fourth leg, medial area: intercoxal sclerite, <abbrev xmlns:xlink="http://www.w3.org/1999/xlink" xlink:title="basipodite of swimming legs" id="ABBRID0EWNDI" xlink:type="simple">Bsp</abbrev>, and Enp1 <bold>B</bold> urosome, dorsal <bold>C</bold> terminal caudal setae. Scale bars 50 µm.</p></caption><graphic xmlns:xlink="http://www.w3.org/1999/xlink" xlink:href="zookeys-1173-111_article-97827__-g003.jpg" position="float" orientation="portrait" xlink:type="simple" id="oo_887613.jpg"><uri content-type="original_file" xlink:type="simple">https://binary.pensoft.net/fig/887613</uri></graphic></fig><p>Fifth pediger bare, with dorsal hyaline membrane smooth posteriorly; <abbrev xmlns:xlink="http://www.w3.org/1999/xlink" xlink:title="fifth swimming legs" id="ABBRID0EFODI" xlink:type="simple">P5</abbrev> is a cylindrical free segment that bears one apical seta and one projected medial spinule (Fig. <xref ref-type="fig" rid="F3">3B</xref>). Free segment of <abbrev xmlns:xlink="http://www.w3.org/1999/xlink" xlink:title="fifth swimming legs" id="ABBRID0ENODI" xlink:type="simple">P5</abbrev>, 2.0× as long as wide and 0.34× as long as apical seta. Length to width ratio of caudal ramus is 3.15, medial margin naked; no spinules at base of lateral caudal setae, but spinules present at base of outermost terminal caudal setae (Fig. <xref ref-type="fig" rid="F3">3B</xref>). Short spinules along all the posterior margin of anal somite; lateral caudal seta inserted at 78% of caudal ramus.</p><p>Relative lengths of terminal caudal setae from outermost to innermost caudal seta are 1: 6.2: 8.1: 2.33 (Fig. <xref ref-type="fig" rid="F3">3C</xref>). Due to the differential morphological characteristics previously described, we propose to elevate the status of <italic><tp:taxon-name><tp:taxon-name-part taxon-name-part-type="genus" reg="Microcyclops">M.</tp:taxon-name-part><tp:taxon-name-part taxon-name-part-type="species" reg="minor">minor</tp:taxon-name-part></tp:taxon-name></italic> to the species level.</p></tp:treatment-sec><ref-list><ref id="B6"><mixed-citation xmlns:xlink="http://www.w3.org/1999/xlink" xlink:type="simple"><person-group><name name-style="western"><surname>Dussart</surname><given-names>BH</given-names></name></person-group> (<year>1984</year>) <article-title>Some <tp:taxon-name><tp:taxon-name-part taxon-name-part-type="subphylum">Crustacea</tp:taxon-name-part></tp:taxon-name><tp:taxon-name><tp:taxon-name-part taxon-name-part-type="subclass">Copepoda</tp:taxon-name-part></tp:taxon-name> from Venezuela.</article-title><source>Hydrobiologia</source><volume>113</volume>(<issue>1</issue>): <fpage>25</fpage>–<lpage>67</lpage>. <ext-link xlink:href="10.1007/BF00026592" ext-link-type="doi" xlink:type="simple">https://doi.org/10.1007/BF00026592</ext-link></mixed-citation></ref></ref-list></tp:taxon-treatment>
